# Supplementary material for: A naturally occurring promoter variation of BrGSL-OHa contributes to the conversion of gluconapin to progoitrin in Brassica rapa L. leaves
Source: Front Plant Sci. 2025 Sep 24;16:1654238. doi: 10.3389/fpls.2025.1654238 (PMC12504251; doi:10.3389/fpls.2025.1654238)
Supplement: Supplementary file 1 [file Table1.xlsx]

## Sheet: Supplementary Table S1
Supplementary Table S1. List of different B. rapa genetic lines used for glucosinolate detection and BrGSL-OHa promoter sequence analysis.
	Accession number	scientific name	Type
1	SYAU067	Brassica rapa L. ssp.chinensis	inbred line
2	SYAU069	Brassica rapa L. ssp.chinensis	inbred line
3	SYAU071	Brassica rapa L. ssp.chinensis	inbred line
4	SYAU073	Brassica rapa L. ssp.chinensis	inbred line
5	SYAU2013	Brassica rapa L. ssp.chinensis	inbred line
6	SYAU2015	Brassica rapa L. ssp.chinensis	inbred line
7	SYAU5083	Brassica rapa L. ssp.chinensis	inbred line
8	SYAU6015	Brassica rapa L. ssp.chinensis	inbred line
9	SYAU6017	Brassica rapa L. ssp.chinensis	inbred line
10	SYAU6020	Brassica rapa L. ssp.chinensis	inbred line
11	SYAU6021	Brassica rapa L. ssp.chinensis	inbred line
12	SYAU8053	Brassica rapa L. ssp.chinensis	inbred line
13	SYAU8054	Brassica rapa L. ssp.chinensis	inbred line
14	SYAU8058	Brassica rapa L. ssp.chinensis	inbred line
15	SYAU8060	Brassica rapa L. ssp.chinensis	inbred line
16	SYAU3001	Brassica rapa L. ssp.chinensis	inbred line
17	SYAU20031	Brassica rapa L. ssp.chinensis	DH line
18	SYAU77	Brassica rapa L. ssp.chinensis	inbred line
19	SYAU85	Brassica rapa L. ssp.chinensis	inbred line
20	SYAU91	Brassica rapa L. ssp.chinensis	inbred line
21	SYAU94	Brassica rapa L. ssp.chinensis	inbred line
22	CNU_11396	Brassica rapa L. ssp. pekinensis	inbred line
23	CNU_11402	Brassica rapa L. ssp. pekinensis	inbred line
24	CNU_11403	Brassica rapa L. ssp. pekinensis	inbred line
25	CNU_11417	Brassica rapa L. ssp. pekinensis	inbred line
26	CNU_11420	Brassica rapa L. ssp. pekinensis	inbred line
27	CNU_11471	Brassica rapa L. ssp. pekinensis	inbred line
28	CNU_11473	Brassica rapa L. ssp. pekinensis	inbred line
29	CNU_11474	Brassica rapa L. ssp. pekinensis	inbred line
30	CNU_11475	Brassica rapa L. ssp. pekinensis	inbred line
31	CNU_11476	Brassica rapa L. ssp. pekinensis	inbred line
32	CNU_11478	Brassica rapa L. ssp. pekinensis	inbred line
33	CNU_11602	Brassica rapa L. ssp. pekinensis	DH line
34	CNU_11635	Brassica rapa L. ssp. pekinensis	DH line
35	CNU_11638	Brassica rapa L. ssp. pekinensis	DH line
36	CNU_11644	Brassica rapa L. ssp. pekinensis	DH line
37	CNU_11712	Brassica rapa L. ssp. pekinensis	DH line
38	CNU_11717	Brassica rapa L. ssp. pekinensis	inbred line
39	CNU_11718	Brassica rapa L. ssp. pekinensis	inbred line
40	CNU_11723	Brassica rapa L. ssp. pekinensis	inbred line
41	CNU_11729	Brassica rapa L. ssp. pekinensis	inbred line
42	CNU_11732	Brassica rapa L. ssp. pekinensis	inbred line
43	CNU_11733	Brassica rapa L. ssp. pekinensis	inbred line
44	CNU_11736	Brassica rapa L. ssp. pekinensis	inbred line
45	CNU_12239	Brassica rapa L. ssp. pekinensis	inbred line
46	CNU_28026	Brassica rapa L. ssp. pekinensis	inbred line
47	CNU_28027	Brassica rapa L. ssp. pekinensis	inbred line
48	CNU_28064	Brassica rapa L. ssp. pekinensis	DH line
49	CNU_28065	Brassica rapa L. ssp. pekinensis	DH line
50	CNU_28066	Brassica rapa L. ssp. pekinensis	DH line
51	CNU_28067	Brassica rapa L. ssp. pekinensis	DH line
52	RCBr	Brassica rapa L. ssp. oleifera	DH line
53	KYS	Brassica rapa L. var. sarson	inbred line
54	GAoil-1	Brassica rapa L. ssp. chinensis (L.) makino	cultivar
55	GAoil-2	Brassica rapa L. ssp. chinensis (L.) makino	cultivar
56	GAoil-3	Brassica rapa L. ssp. chinensis (L.) makino	cultivar
57	GAoil-4	Brassica rapa L. ssp. chinensis (L.) makino	cultivar
58	GAoil-5	Brassica rapa L. ssp. chinensis (L.) makino	cultivar
59	GAoil-6	Brassica rapa L. ssp. chinensis (L.) makino	cultivar
60	GAoil-7	Brassica rapa L. ssp. chinensis (L.) makino	cultivar
61	GAoil-8	Brassica rapa L. ssp. chinensis (L.) makino	cultivar
62	GAoil-9	Brassica rapa L. ssp. chinensis (L.) makino	cultivar
63	GAoil-10	Brassica rapa L. ssp. chinensis (L.) makino	cultivar
64	GAoil-11	Brassica rapa L. ssp. chinensis (L.) makino	cultivar
65	GAoil-12	Brassica rapa L. ssp. chinensis (L.) makino	cultivar
66	GAoil-13	Brassica rapa L. ssp. chinensis (L.) makino	cultivar
67	GAoil-14	Brassica rapa L. ssp. chinensis (L.) makino	cultivar
68	GAoil-15	Brassica rapa L. ssp. chinensis (L.) makino	cultivar
69	GAoil-16	Brassica rapa L. ssp. chinensis (L.) makino	cultivar
70	GAoil-17	Brassica rapa L. ssp. chinensis (L.) makino	cultivar
71	SYAU59	Brassica rapa L. ssp. parachinensis	inbred line
72	SYAU74	Brassica rapa L. ssp. parachinensis	inbred line
73	SYAU22	Brassica rapa L. ssp. parachinensis	inbred line
74	SYAU026	Brassica rapa L. ssp. parachinensis	DH line
75	SYAU1404	Brassica rapa L. ssp. parachinensis	inbred line
76	SYAU1408	Brassica rapa L. ssp. parachinensis	inbred line
77	SYAU2237	Brassica rapa L. ssp. parachinensis	inbred line
78	SYAU8091	Brassica rapa L. ssp. parachinensis	inbred line
79	SYAU24	Brassica rapa L. ssp. parachinensis	inbred line
80	49caixin	Brassica rapa L. ssp. parachinensis	inbred line
81	SYAU25094	Brassica rapa L. ssp. parachinensis	cultivar
82	SYAU25096	Brassica rapa L. ssp. parachinensis	cultivar
83	SYAU27148	Brassica rapa L. ssp. parachinensis	DH line
84	SYAU04	Brassica rapa L. ssp. parachinensis	inbred line
85	SYAU27024	Brassica rapa L. ssp. parachinensis	cultivar

## Sheet: Supplementary Table S2
Supplementary Table S2. Putative glucosinolate-related ortholog genes in B. rapa genome according to comparative genome study by Wang et al. (2011a).
At ortholog	B. rapa gene symbol*		Gene ID (B. rapa)	B. rapa Choromosome
AT1G07640	Dof1.1a		Bra030696	A08
	Dof1.1b		Bra031588	A09
AT3G09710	IQD1-1a		Bra034081	A01
	IQD1-1b		Bra001299	A03
AT5G61420	MYB28a		Bra029311	A02
	MYB28b		Bra012961	A03
	MYB28c		Bra035929	A09
AT5G07690	MYB29a		Bra005949	A03
	MYB29b		Bra009245	A10
AT5G60890	MYB34a		Bra029350	A02
	MYB34b		Bra029349	A02
	MYB34c		Bra013000	A03
	MYB34d		Bra035954	A09
AT1G18570	MYB51a		Bra025666	A06
	MYB51b		Bra016553	A08
	MYB51c		Bra031035	A09
AT5G07700	MYB76		-
AT1G74080	MYB122a		Bra008131	A02
	MYB122b		Bra015939	A07
AT3G19710	BCAT-4a		Bra001761	A03
	BCAT-4b		Bra022448	A05
AT4G12030	BAT5a		Bra000760	A03
	BAT5b		Bra029434	A09
AT5G23010	MAM1a		Bra029355	A02
	MAM1b		Bra018524	A02
	MAM1c		Bra013007	A03
AT5G23020	MAM3a		Bra029356	A02
	MAM3b		Bra013009	A03
	MAM3c		Bra013011	A03
	MAM3d		Bra021947	A04
AT4G13430	IPMI LSU1a		Bra032708	A04
	IPMI LSU1b		Bra040341	A08
AT5G14200	IPMDH1		Bra023450	A02
AT1G16410	CYP79F1		Bra026058	A06
AT5G05260	CYP79A2a		Bra028764	A02
	CYP79A2b		Bra009100	A10
AT4G39950	CYP79B2a		Bra011821	A01
	CYP79B2b		Bra017871	A03
	CYP79B2c		Bra010644	A08
AT2G22330	CYP79B3		Bra030246	A04
AT4G13770	CYP83A1a		Bra032734	A04
	CYP83A1b		Bra016908	A04
AT4G31500	CYP83B1		Bra034941	A08
AT2G30860	GSTF9a		Bra022815	A03
	GSTF9b		Bra021673	A04
AT2G30870	GSTF10		Bra022816	A03
AT1G78370	GSTU20		Bra003645	A07
AT4G30530	GGP1a		Bra011201	A01
	GGP1b		Bra024068	A03
	GGP1c		Bra010282	A08
	GGP1d		Bra010283	A08
AT2G20610	SUR1a		Bra036490	A07
	SUR1b		Bra036703	A09
AT1G24100	UGT74B1		Bra024634	A09
AT2G31790	UGT74C1a		Bra021743	A04
	UGT74C1b		Bra005641	A05
AT1G74100	ST5a.1		Bra008132	A02
	ST5a.2		Bra015935	A07
AT1G74090	ST5b.1		Bra031476	A01
	ST5b.2		Bra015938	A07
	ST5b.3		Bra015936	A07
	ST5b.4		Bra003817	A07
	ST5b.5		Bra003818	A07
	ST5b.6		Bra003726	A07
	ST5b.7		Bra027880	A09
	ST5b.8		Bra027117	A09
	ST5b.9		Bra027118	A09
	ST5b.10		Bra027623	A09
AT1G62540	FMOGS-OX2		Bra027035	A09
AT4G03070	AOP1a		Bra000847	A03
	AOP1b		Bra034182	A09
	AOP1c		Bra034181	A09
AT4G03060	AOP2a		Bra018521	A02
	AOP2b		Bra000848	A03
	AOP2c		Bra034180	A09
AT2G25450	GSL-OHa		Bra022920	A03
	GSL-OHb		Bra021670	A04
	GSL-OHc		Bra021671	A04
AT5G57220	CYP81F2a		Bra020459	A02
	CYP81F2b		Bra006830	A03
	CYP81F2c		Bra002747	A10
AT2G14750	APK1		Bra013120	A03
AT4G39940	APK2a		Bra011822	A01
	APK2b		Bra017872	A03
	APK2c		Bra010645	A08
AT5G65940	CHY1a		Bra031802	A02
	CHY1b		Bra039968	A04
	CHY1c		Bra039975	A04
	CHY1d		Bra018392	A05
AT1G04580	AAO4		Bra015330	A10
*we used Arabidopsis gene names directly and used alphabet letters “a,b,c,d” to represent different paralogs according to chromosome order.

## Sheet: Supplementary Table S3
Supplementary Table S3. SNP Primers designed for glucosinolate biosynthesis genes were validated by anchored them to CRF2 linkage map.
Primers	Targeted genes	Chromosome	Forward sequence	Reverse sequence
GS-Bra011201DSNP33	GGP1a	A1	CATCGTGAAGGATGCGATTA	CCACCTCGTACTTTTCGGAAT
GS-Bra011821DSNP102	CYP79B2a	A1	CTAAAGAGCCGTCCCGTTTT	GAGAGCGTCTTGTTGCTTGA
GS-Bra011821DSNP103	CYP79B2a	A1	GCCGTAACCCGAAAGTTTG	GGAGCAGCACAACCTCTTTT
GS-Bra009100DSNP100	CYP79A2b	A10	ACTTAACCATTGCGGTGGAG	ACGAGGTTATCGGCCTCTTC
GS-Bra008131DSNP92	MYB122a	A2	CTCATCGCCTACGTCCAACT	GTAGTCCAATGGCGCAAAAG
GS-Bra000760-1	BAT5a	A3	AGTCTCAGCATCGTCTTCTTC	AATGGAAAATCTACAGATGATGAT
GS-Bra013011DSNP3	MAM3b	A3	TCCTGAATCTCCTGATGATGTG	TCTCCGACCTGCTTCATTTT
GS-Bra001761-4	BCAT-4a	A3	TTCCTGTTCCCGAATACACC	AGCGCGACGAAACTTATCTT
GS-Bra005949DSNP88	MYB29a	A3	GTCCATGGAAGGAACCTTGA	GTCGATGTCAAACTCGTCCA
GS-Bra006830DSNP114	CYP81F2b	A3	CGTTCGTAGAGACGAGATCCA	CGTCTTCCTGTGACCATACG
GS-Bra022816DSNP63	GSTF10	A3	TTACTGCGATCAACGCACA	GGCGGATCAAGAAACAAATC
GS-Bra024068DSNP93	GGP1b	A3	CGTGTTCTTCGTCTTGGCTA	GCATCAGCCATTTCTTGCT
GS-Bra021670DSNP99	GSLOHb	A4	CGGTTGCATCTTTCTTTGTG	CGGAGTGGTTTCCCTGTACT
GS-Bra021673DSNP60	GSTF9b	A4	AGAGGTCAAGTTGAGCAATGG	TGAGAGCTTCTCCTCGCTCT
GS-Bra032708DSNP13	IPMILSU1a	A4	TGAAAGTCTGACTGTAAGAAATCATTG	CCACCATGTTGCACAATGTC
GS-Bra022448-1	BCAT-4b	A5	CTCCTTCTGCGCAATCTCTT	CAGACTTAAATACGTAAATGCGTGA
GS-Bra022448-2	BCAT-4b	A5	AACATGCATCCATCATCACAA	TGGGACAACACATTAATTCAAA
GS-Bra026058DSNP26	CYP79F1	A6	CAGTTCATGAAGATGAAAAGAGTGA	CAGCAGTCTCAGACCGTTTGT
GS-Bra026058DSNP31	CYP79F1	A6	CTCGAAGGAGCTTTCTCTGG	ATCATGATCGTCCCGACTTT
GS-Bra003645DSNP80	GSTU20	A7	TGATGTCTTAAAAGCATTCTGACAA	CTGCTGCTTGTTCCTCACCT
GS-Bra040341DSNP15	IPMILSU1b	A8	CTCTCTTCTCTTTCGCTGGA	CGGTGTTTCCAATCCCTGTA
GS-Bra027117DSNP43	ST5b.10	A9	TGGAGAGACCCAAAGGACAC	ACAAAGAATGGCCTCGACAG
GS-Bra027623DSNP65	ST5b.7	A9	GTTCCCTTTGTTCCCTCACA	GTGTCCTTTGGGTCTCTCCA
GS-Bra035929-1	MYB28c	A9	TGTTTTGTTTGGTATTTGATGTATG	TCGCAGTCTACAACTCTTTCCA
GS-Bra036703DSNP35	SUR1b	A9	CAGGCTGCACTTCCTGAGAT	GGGTTTCTTGGGACAGATGA

## Sheet: Supplementary Table S4
Supplementary Table S4. Gene specific primers for reverse transcript PCR analysis and promoter cloning.
Targeted genes	Primers	Forward sequence	Reverse sequence
BrGSL-OHa	GSLOHCDS4	GTGGACATGTTGGACCGTG	CGAAGCATTCCCAACTCCTT
BraActin	BraACTIN	GAACCGGGTGCTCCTCAGGA	ATGGTACCGGAATGGTCAAGGC
Promoter of Chiifu	GSLOHPROcds	TTTCGGACCTTAGCAAATCC	AACCTTCGCAACCACACTCT
Promoter of oil-type RCBr	GSLOHPROcds-oil	AGGATAAGTGAGTTGCCTGATACA	AACCTTCGCAACCACACTCT
MYB29b(Bra009245)	BrMYB29bCDS	ATGTCAAGAAAGCCTTGTTGTGTG	TTACTTGTTGCCACGGGAA
MYB29a	Bra005949CDS	GAACCTTGATCCCCTCTACAAC	ATTGCTCCAGAAACTCCGAG
MYB28a	Bra029311CDS	GGGTATTGACCCCGTGACTC	ACCGGGAGTATCGTTTGTCG
MYB28b	Bra012961CDS	TGATCCCGTGACTCACAAGC	GAGCTCGACCGGGAGTATTG
MYB28c	Bra035929CDS	GGCGCGACATTCCTCAAAAA	CGCTATGACCGACCACTTGT
MAM1a	Bra029355CDS	CTGACCCGTCCGTACAACAA	TGTTCGGAATGTACTCCGGC
MAM1b	Bra018524CDS	CTGACCCGTCCGTACAACAA	TGTTCGGAATGTACTCCGGC
MAM1c	Bra013007CDS	GGTGGCCAGAGTACATACCG	CAAGCTTCTGCGGTGGAGTA
AOP2a	Bra018521CDS	TGGACGAAAAGCATCCACGA	AGAGACGGCGCAATAAGCAT
AOP2b	Bra000848CDS	AGGAACTTGTGGACGAGCAG	TCCGGAGACGGCACAATAAG
AOP2c	Bra034180CDS	TGGTAGACTGTCTCGTCCGT	TGAAGAGACGTGGGTGCTTC

## Sheet: Supplementary Table S5
Supplementary Table S5. Glucosinolate (GSL) profiles and concentration of leaves among parental lines and CRF2:3 population.
GSL common name	Abbreviation	2012SG					2013AF
		Chiifu(umol/g)	RCBr(umol/g)	Population mean (range)(umol/g)	Population %		Chiifu(umol/g)	RCBr(umol/g)	Population mean (range)(umol/g)	Population %
sinigrin	Ali-3C-SIN	0	0.1	0.03 (0-0.48)	0.90 (0-14.96)		0	0.19	0.10(0-6.10)	1.45 (0-48.31)
glucoerucin	Ali-4C-GER	0	0	0.02 (0-2.08)	0.27 (0-24.25)		0	0	0.24 (0-3.73)	4.36 (0-40.22)
glucoraphanin	Ali-4C-GRA	0.1	0.15	0.32 (0-4.28)	7.87 (0-64.84)		0.19	0	0.13 (0-5.12)	3.05 (0-53.27)
gluconapin	Ali-4C-GNA	0.6	14.04	1.13 (0-10.14)	21.73 (0-85.13)		0.29	20.76	1.60 (0-13.66)	30.41(0-90.77)
progoitrin	Ali-4C-PRO	2.37	0.19	0.53 (0-6.16)	12.45 (0-61.66)		1.48	0.01	0.56 (0-4.40)	14.64 (0-66.28)
The sum of Ali-4C	Ali-4C	3.07	14.38	2.00(0.03-10.70)	42.32(1.67-89.48)		1.96	20.77	2.52 (0-14.27)	52.46 (0-94.74)
glucoalyssin	Ali-5C-ALY	0.06	0	0.12 (0-0.86)	3.32 (0-13.21)		0.06	0.03	0.06 (0-0.67)	2.03 (0-25.08)
glucobrassicanapin	Ali-5C-GBN	0.62	0.13	0.38 (0-3.10)	8.95 (0-47.04)		0.11	0.12	0.14 (0-3.24)	3.51 (0-45.04)
gluconapoleiferin	Ali-5C-GNL	0.39	0	0.04 (0-1.06)	1.07 (0-13.39)		0.12	0.06	0.04 (0-1.69)	1.06 (0-14.11)
The sum of Ali-5C	Ali-5C	1.07	0.13	0.54 (0-3.29)	13.35 (0-48.68)		0.29	0.21	0.24 (0-3.24)	6.60 (0-48.14)
Aliphatic	Ali	4.14	14.51	2.57(0.03-11.52)	56.57(5.41-91.84)		2.25	21.18	2.87 (0.10-14.29)	50.51 (8.69-96.22)
glucobrassicin	Ind-GBS	1.03	0.26	0.54 (0-2.16)	15.11 (0-56.42)		0.89	0.11	0.31 (0-1.63)	9.69 (0-41.72)
methoxy glucobrassicin	Ind-4ME	1.65	0.27	0.32 (0-0.90)	9.67 (0-29.80)		1.1	0.07	0.20 (0-1.00)	7.09 (0-36.98)
4-hydroxy glucobrassicin	Ind-4OH	0.1	0	0.01 (0-0.65)	0.41 (0-13.67)		0	0.58	0.01 (0-0.44)	0.33 (0-7.31)
neoglucobrassicin	Ind-NEO	0.39	0.06	0.40 (0.02-3.91)	10.27(0.71-45.98)		0.33	0.03	0.23 (0-1.00)	7.33 (0-47.28)
Indolic	Ind	3.17	0.6	1.27 (0.15-5.51)	35.45(4.68-87.92)		2.32	0.79	0.76 (0.10-2.10)	24.43 (2.10-71.54)
gluconasturtiin	Aro-GNT	1.23	0.2	0.31 (0-2.20)	7.97 (0-48.53)		0.3	0.14	0.53 (0.02-4.30)	15.05 (0.72-73.54)
Aromatic	Aro	1.23	0.2	0.31 (0-2.20)	7.97 (0-48.53)		0.3	0.14	0.53 (0.02-4.30)	15.05 (0.72-73.54)
Total glucosinolate	TGSL	8.54	15.31	4.15(0.60-12.97)	100		4.87	21.91	4.16 (0.41-15.06)	100

## Sheet: Supplementary Table S6
Supplementary Table S6. Summary of QTLs identified for different glucosinolate content in B. rapa leaves in two independent environments by using CRF2:3 population.
Trait	QTL name	linkage group	Confidence interval(cM)	Marker interval	Year	LOD	R2 value (%)	Additive effect
Sinigrin	qSIN1	A01	89.0-92.0	ACMP00456-At2g23930	2013	3.1	10	0.54
	qSIN2	A03	112.7-125.4	cnu_m392-cnu_m371	2012	4.5	7	-0.01
	qSIN3	A04	23.6-31.1	cnu_mBRPGM0094a	2012	3.3	15	0.05
	qSIN4	A07	0.0-0.5	cnu_m440a-ACMP00802	2013	3.7	9	-0.81
	qSIN5	A07	14.1-23.0	cnu_m450a-2-cnu_mBRPGM0041a-1	2013	4.16	24	1.22
Progoitrin	qPRO1	A01	22.7-33.5	nia_m071a-GS-Bra011201DSNP33	2013	3.28	12	-0.97
	qPRO2	A03	50.4-74.9	ACMP00430-ACMP00264	2012/2013	7.53/3.44	10.5/20.0	0.43/0.72
	qPRO3	A03	100.7-121.5	ACMP00556-ACMP00804	2012	5.16	9.5	-0.41
Glucoraphanin	qGRA1	A02	61.7-63.8	ACMP00422-ACMP00867	2013	2.91	2	0.09
	qGRA2	A02	72.1-73.2	ACMP00153-ACMP00130	2013	2.8	1	-0.09
	qGRA3	A03	103.1-111.5	GS-Bra001761-4-At3g51260	2012	3.13	4	-0.17
Gluconapin	qGNA1	A01	2.3-9.6	GS-Bra011821DSNP103-nia_m139a	2012	2.75	2	0.22
	qGNA2	A03	50.4-74.8	ACMP00430-ACMP00264	2012/2013	6.79/5.50	13.0/5.0	-0.77/-0.63
	qGNA3	A03	97.2-108.8	ACMP00690-At3g51260	2012/2013	4.10/3.83	4.5/21.5	-1.51/-2.22
	qGNA4	A05	77.5-94.5	ACMP00578-cnu_m446a	2012	3.59	3	-0.43
	qGNA5	A07	25.6-26.7	cnu_mBRPGM0041a-1-At2g19560	2012	3.67	2.1	-0.19
	qGNA6	A09	13.6-15.1	cnu_m031a-cnu_mBRPGM0945a	2013	2.58	3	-1.1
	qGNA7	A10	9.4-15.7	ACMP00858-ACMP00144	2012/2013	4.00/3.37	4.0/5.0	-1.71/-0.58
Glucoerucin	qGER1	A01	0.0-2.3	At4g35530a-GS-Bra011821DSNP103	2013	4.52	2	-0.27
	qGER2	A02	9.1-13.4	cnu_m616a-cnu_m036a	2013	21.8	4.5	0.08
	qGER3	A03	57.0-63.2	cnu_m466a-GS-Bra022816DSNP63	2013	3.15	6	-0.46
	qGER4	A04	19.8-27.9	ACMP00155-GS-Bra032708DSNP13	2012	2.53	8	0.07
	qGER5	A09	118.4-124.1	nia_m088a-cnu_m023a	2012	5.39	27	0.18
Sum of Aliphatic 4C	qAli-4C1	A01	19.1-22.3	cnu_m497a-nia_m071a	2012	3.05	5	-0.57
	qAli-4C2	A03	100.0-120.8	ACMP00807-ACMP00804	2012/2013	8.17/3.88	11.0/7.0	-0.95/-2.16
	qAli-4C3	A05	93.4-95.5	cnu_m592a-ACMP00438	2012	3.22	6	-0.7
	qAli-4C4	A06	52.8-56.4	cnu_m149a-ACMP00494	2012	3.94	8	0.83
	qAli-4C5	A09	10.3-18.3	cnu_m031a-cnu_mBRPGM0945a	2013	3.52	4	-1
	qAli-4C6	A10	9.8-13.1	ACMP00858-ACMP00144	2013	4	10	-2.32
	qAli-4C7	A10	45.8-55.5	nia_m144a-ACMP00006	2012	3.84	11	-0.79
Glucoalyssin	qALY1	A03	53.2-67.8	ACMP00430-cnu_m290a	2012	3.55	12	0.08
	qALY2	A03	116.0-124.0	cnu_m409a-cnu_m316a	2012/2013	3.54/4.10	16/7.0	-0.14/-0.07
	qALY3	A05	131.9-134.0	At3g10572-cnu_m284a	2012	3.31	2	-0.04
	qALY4	A07	9.0-19.6	cnu_mBRPGM1428a-cnu_m063a	2012	3.01	8	-0.06
	qALY5	A10	0.2-9.0	nia_m035a-cnu_mBRPGM0994a	2012	3.1	6	-0.06
	qALY6	A10	25.1-34.2	nia_m015a-cnu_mBRPGM0021a	2013	3.8	2	-0.07
Glucobrassicanapin	qGBN1	A02	9.1-13.4	cnu_m616a-cnu_m036a	2013	38	3	0.26
	qGBN2	A03	95.8-115.0	cnu_m477a-cnu_m409a	2012/2013	3.40/4.30	10.0/5.0	0.05/0.30
	qGBN3	A04	0.0-1.9	At3g63420-ACMP00387	2013	3	10	0.42
	qGBN4	A07	4.5-21.7	At2g16860-cnu_mBRPGM0041a-1	2012	5.36	8	-0.21
	qGBN5	A07	79.1-91.8	cnu_m513a-cnu_m310a	2012	4.39	7	-0.2
	qGBN6	A09	124.6-126.5	cnu_m027a-At2g25740	2012/2013	3.27/3.50	2.0/7.0	0.02/0.42
	qGBN7	A10	0.1-15.7	nia_m035a-ACMP00144	2012	5.81	17	-0.26
Gluconapoleiferin	qGNL1	A03	44.4-66.9	At5g59140-cnu_m290a	2012/2013	2.88/4.96	5.0/16.0	0.10/0.05
	qGNL2	A03	98.9-105.9	cnu_m321a-cnu_m324a	2013	3.54	12.1	0.26
	qGNL3	A05	119.7-124.4	At3g09925-cnu_m268a	2012	2.79	9.2	0.04
Sum of Aliphatic 5C	qAli-5C1	A02	8.4-13.4	cnu_m616a-cnu_m036a	2013	19	3.7	-0.07
	qAli-5C2	A03	94.8-114.8	cnu_m477a-cnu_m409a	2012/2013	4.94/4.00	11.0/10.0	0.23/0.50
	qAli-5C3	A07	4.3-22.8	At2g16860-mBRPGM0041a-1	2012	6.23	9	-0.28
	qAli-5C4	A07	79.1-84.5	cnu_m513a-cnu_m043a	2012	3.57	5.5	-0.14
	qAli-5C5	A09	124.3-126.6	cnu_m027a-At2g25740	2012	3.87	2	-0.14
	qAli-5C6	A10	0.1-15.7	nia_m035a-ACMP00144	2012	6.13	20	-0.35
Aliphatic	qAli1	A01	34.3-44.7	GS-Bra011201DSNP33-cnu_mBRPGM0930a	2012	3.6	7	-0.86
	qAli2	A02	76.6-78.1	At3g27340b-cnu_mBRPGM0813a	2012/2013	3.59/2.95	11.0/4.0	-0.92/-1.06
	qAli3	A03	100.5-120.8	ACMP00556-ACMP00804	2012/2013	5.45/3.00	20.0/12.0	-0.90
	qAli4	A04	77.3-79.7	cnu_m524a-ACMP00854	2013	3.26	11	-2.16
	qAli5	A05	93.8-95.5	cnu_mBRPGM0188a-ACMP00438	2012	2.82	5	-0.7
	qAli6	A06	52.9-56.2	cnu_m149a-ACMP00494	2012	3.89	12	0.88
	qAli7	A07	94.6-98.8	cnu_mBRPGM11031a-cnu_m052a	2012	3.22	3	-0.47
	qAli8	A10	0.1-15.7	nia_m035a-ACMP00144	2012	6.42	23	-1.21
	qAli9	A10	27.3-48.3	nia_m015a-nia_m144a	2013	4.82	5	-1.82
Glucobrassicin	qGBS1	A01	1.8-4.5	GS-Bra011821DSNP103-nia_m110a	2012	3.5	14	0.16
	qGBS2	A02	68.7-78.1	ACMP00153-cnu_mBRPGM0813a	2012	2.6	2.0/11.0	0.08
	qGBS3	A07	36.4-50.4	ACMP00745-cnu_m273	2012	4.12	14	-0.15
	qGBS4	A07	82.6-87.7	cnu_m553a-cnu_m516a	2013	4	6	-0.18
	qGBS5	A08	58.6-72.6	At1g03180-cnu_m559a	2012/2013	5.15/2.69	11.0/6.0	0.21/0.21
	qGBS6	A10	11.0-26.4	cnu_mBRPGM0994a-nia_m015a	2012/2013	5.41/2.85	12.0/6.0	-0.22/-0.22
Methoxy glucobrassicin	q4ME1	A05	98.8-102.1	cnu_mBRPGM00893a-ACMP00723	2012/2013	3.03/4.99	6.0/16.0	-0.05
	q4ME2	A07	36.3-39.1	cnu_mBRPGM0979a-nia_m043a	2012	3.57	8	-0.06
	q4ME3	A08	74.3-90.5	cnu_m174a-nia_m050a	2012	4.26	23	0.1
	q4ME4	A10	12.9-15.2	cnu_mBRPGM0994a-ACMP00144	2012	2.83	10	-0.09
4-hydroxy glucobrassicin	q4OH1	A01	81.3-82.8	cnu_m214a-ACMP00406	2013	3	8	0.04
	q4OH2	A02	8.0-14.1	cnu_m616a-cnu_m036a	2013	22	5	-0.03
	q4OH3	A03	143.2-144.6	Bra017643DSNP71-ACMP00603	2012	2.55	12	0.04
Neoglucobrassicin	qNEO1	A01	22.2-31.0	cnu_m143a-GS-Bra011201DSNP33	2013	3.47	8	-0.15
	qNEO2	A02	19.8-38.7	cnu_m036a-SNP-CKX7a	2013	4	21	0.22
	qNEO3	A02	42.0-47.2	cnu_mBRPGM0064a-ACMP00767	2012	3.71	7	0.2
	qNEO4	A02	70.9-73.4	ACMP00153-ACMP00130	2012	3.22	9	-0.26
	qNEO5	A04	26.6-41.1	cnu_mBRPGM0094a-ACMP00827	2013	4.12	11	0.18
	qNEO6	A09	16.2-20.0	At4g02580a-cnu_m127a	2013	3.21	7	-0.11
Indolic	qInd1	A02	25.4-30.9	cnu_m036a-cnu_m046a	2012/2013	3.13/3.34	6.0/10.0	0.14/0.53
	qInd2	A07	34.3-50.6	ACMP00745-cnu_m273a	2012/2013	4.55/3.18	13.0/9.0	-0.24/-0.82
	qInd3	A07	84.7-87.3	nia_m136a-cnu_m516a	2013	3.36	23	-0.38
	qInd4	A08	53.4-69.8	At4g24440-cnu_m282a	2012	3.92	21	0.46
	qInd5	A10	14.1-19.4	cnu_mBRPGM0994a-ACMP00144	2012/2013	2.90/3.60	7.0/6.0	-0.32/-0.36
Gluconasturtin	qGNT1	A01	88.4-91.5	ACMP00456-At2g23930a	2012	2.74	10	0.13
	qGNT2	A04	22.8-26.7	ACMP00155-At5g37480	2013	3.89	13	1.05
	qGNT3	A06	66.2-68.4	ACMP0073-cnu_m179a	2012	2.56	6	0.12
Total glucosinolate	qTGSL1	A01	35.8-41.0	GS-Bra011201DSNP33-cnu_mBRPGM0930a	2012	2.76	8	-0.76
	qTGSL2	A04	77.3-79.7	cnu_m524a-ACMP00854	2013	2.77	6	-1.33
	qTGSL3	A05	93.2-95.9	GS-Bra022448-1-ACMP00438	2012	3.26	8	-1.09
	qTGSL4	A09	71.1-76.9	cnu_mBRPGM0083a-cnu_m568a	2012	3.36	7	-1.17
	qTGSL5	A10	10.1-26.9	ACMP00858-ACMP00144	2012	8.8	30	-1.88
	qTGSL6	A10	27.2-49.8	nia_m015a-ACMP00598	2013	5.07	7	-2.76

## Sheet: Supplementary Table S7
Supplementary Table S7. Putative QTLs for different glucosinolate content in B.rapa leaves using the multi-environment analysis approach.
Trait	QTL	linkage group	locus name	Position	-log10P	QTL x E	2012			2013
				(cM)
							Add	R2 (%)		Add	R2 (%)
Progoitrin	qPRO1e	A03	SNP-GRF3a	64.26	8.093	no	0.486	14.3		0.486	3.7
	qPRO2e	A03	ACMP00427	116.22	4.877	no	-0.426	11		-0.426	2.8
Gluconapin	qGNA1e	A01	GS-Bra011201DSNP33	36.69	4.486	no	-0.653	7.7		-0.653	0.7
	qGNA2e	A03	GS-Bra006830DSNP114	63.03	10.179	no	-0.927	15.6		-0.927	9.8
Glucoerucin	qGER1e	A01	SNP-KNAT5a	1.16	4.26	yes	0.017	0.5		-0.597	7.5
Sum of Aliphatic 4C	qAli-4C1e	A01	cnu_mBRPGM1432a	36.69	5.54	no	-0.838	9.5		-0.838	0.8
	qAli-4C2e	A02	cnu_m368a	77.91	4.658	yes	-0.559	4.2		-3.152	11.7
	qAli-4C3e	A03	GS-Bra013011DSNP3	110.34	11.39	no	-1.408	26.7		-1.408	2.3
Glucoalyssin	qALY1e	A03	ACMP00538	80.46	4.042	yes	0.063	7.2		0.039	0.8
Glucobrassicanapin	qGBN1e	A03	cnu_m324a	106.28	5.085	no	0.161	4		0.161	1.3
	qGBN2e	A07	ACMP00785	14.81	5.16	no	-0.213	7		-0.213	2.2
	qGBN3e	A07	cnu_m056a	90.96	6.178	no	-0.227	7.9		-0.227	2.5
	qGBN4e	A10	nia_m034a	3.2	5.583	yes	0.281	12.1		0.209	2.1
Gluconapoleiferin	qGNL1e	A03	SNP-GRF3a	64.26	2.407	no	0.032	4.8		0.032	0.3
	qGNL2e	A03	At3g21400	103.71	1.934	no	0.031	4.5		0.031	0.3
Sum of Aliphatic 5C	qAli-5C1e	A03	GS-Bra013011DSNP3	110.34	7.779	no	0.337	12.7		0.337	4
	qAli-5C2e	A07	ACMP00785	14.81	6.844	no	0.296	9.8		0.296	3.1
	qAli-5C3e	A10	nia_m034a	3.2	4.9	yes	-0.326	11.9		0.153	0.8
Aliphatic	qAli1e	A01	cnu_mBRPGM1432a	36.69	7.087	no	-0.985	11.8		-0.985	1.1
	qAli2e	A02	cnu_m368a	77.91	5.459	yes	-0.733	6.5		-3.217	11.2
	qAli3e	A03	GS-Bra013011DSNP3	110.34	5.759	no	-1	12.2		-1	1.1
	qAli4e	A10	cnu_mBRPGM0021a	35.02	4.777	no	0.898	9.8		0.898	0.9
Glucobrassicin	qGBS1e	A02	nia_m121a	30.56	4.426	no	0.116	5.1		0.116	1.8
	qGBS2e	A08	cnu_m164a	63.62	7.163	no	0.177	12		0.177	4.3
Neoglucobrassicin	qNEO1e	A02	SNP-CKX7a	36.11	5.663	yes	0.164	6		0.214	11.6
Indolic	qInd1e	A02	SNP-GASA4a	27.77	6.867	no	0.384	11.9		0.384	7.1
	qInd2e	A08	At1g28530	61.7	5.525	no	0.317	8.1		0.317	4.8
Total glucosinolate	qTGSL1e	A02	SNP-CKX7a	36.11	3.441	no	0.164	0.2		0.164	0.1
	qTGSL2e	A10	cnu_mBRPGM0021a	35.02	3.561	no	-1.001	8.9		-1.001	1
